# Supplementary material for: Geostatistical analysis to guide treatment decisions for soil-transmitted helminthiasis control in Uganda
Source: PLoS Negl Trop Dis. 2025 Sep 8;19(9):e0013467. doi: 10.1371/journal.pntd.0013467 (PMC12453197; doi:10.1371/journal.pntd.0013467)
Supplement: S1 Appendix — Table A. Description, sources, time period, and the spatial and temporal resolution of covariates. Table B. Geostatistical bivariate analyses with and without non-spatial random effect to determine variables associated with A. lumbricoides infection in Uganda. Table C. Geostatistical bivariate analyses with and without non-spatial random effect to determine variables associated with T. trichiura infection in Uganda. Table D. Geostatistical bivariate analyses with and without non-spatial random effect to determine variables associated with hookworm infection in Uganda. Table E. Posterior median and 95% Bayesian credible interval (BCI) estimates of parameters from the final multivariable geostatistical models by STH species. Table F. The prevalence, probability and treatment needs by district. (XLSX) [file pntd.0013467.s001.xlsx]

## Sheet: Table A
Table A: Description, sources, time period, and the spatial and temporal resolution of covariates
		Variable	Description	Source	Resolution
		BIO1	Annual Mean Temperature	MODIS	1x1km2, 8 days
		BIO2	Mean Diurnal Range (Mean of monthly (max temp - min temp))	MODIS	1x1km2, 8 days
		BIO3	Isothermality (BIO2/BIO7) (×100)	MODIS	1x1km2, 8 days
		BIO4	Temperature Seasonality (standard deviation ×100)	MODIS	1x1km2, 8 days
		BIO5	Max Temperature of Warmest Month	MODIS	1x1km2, 8 days
		BIO6	Min Temperature of Coldest Month	MODIS	1x1km2, 8 days
		BIO7	Temperature Annual Range (BIO5-BIO6)	MODIS	1x1km2, 8 days
		BIO8	Mean Temperature of Wettest Quarter	MODIS/ CHIRPS	1x1km2/ 5.6x5.6km2, 8 days/ 5 days
		BIO9	Mean Temperature of Driest Quarter	MODIS/ CHIRPS	1x1km2/ 5.6x5.6km2, 8 days/ 5 days
		BIO10	Mean Temperature of Warmest Quarter	MODIS	1x1km2, 8 days
		BIO11	Mean Temperature of Coldest Quarter	MODIS	1x1km2, 8 days
		BIO12	Annual Precipitation	CHIRPS	5.6x5.6km2, 5 days
		BIO13	Precipitation of Wettest Month	CHIRPS	5.6x5.6km2, 5 days
		BIO14	Precipitation of Driest Month	CHIRPS	5.6x5.6km2, 5 days
		BIO15	Precipitation Seasonality (Coefficient of Variation)	CHIRPS	5.6x5.6km2, 5 days
		BIO16	Precipitation of Wettest Quarter	CHIRPS	5.6x5.6km2, 5 days
		BIO17	Precipitation of Driest Quarter	CHIRPS	5.6x5.6km2, 5 days
		NDVI	Normalised Difference Vegetation Index (annual average)	MODIS	1x1km2, 16 days
		EVI	Enhanced Vegetation Index (annual average)	MODIS	1x1km2, 16 days
		elevation	Altitude	SRTM DEM	90x90m2
		slope	Slope	SRTM DEM
		bdod	Bulk density of the fine earth fraction (cg/cm3)	ISRIC
		cec	Cation Exchange capacity of soil (cmol/kg)	ISRIC
		cfvo	Volumetric fraction of coarse fragments (>2mm), cm3/100cm3, vol%	ISRIC
		clay	Proportion of clay particles (<0.002 mm) in the fine earth fraction (g/100g,%)	ISRIC
		nitro	Total nitrogen (cg/kg)	ISRIC
		ocd	Organic carbon density (kg/dm3)	ISRIC
		ocs	Organic carbon stocks (kg/dm3)	ISRIC
		phh2o	Soil pH (x10)	ISRIC
		sand	Proportion of sand particles (>0.05 mm) in the fine earth fraction (g/100g,%)	ISRIC
		silt	Proportion of silt particles (≥ 0.002 mm and ≤ 0.05 mm) in the fine earth fraction (g/100g,%)	ISRIC
		soc	Soil organic carbon content in the fine earth fraction (g/kg)	ISRIC
		lights	Night lights	NOAA-VIIRS
		pc_imprsan	Proportion of households with improved sanitation (irrespective of shared or not).	DHS
		pc_imprDrink	Proportion of households with improved drinking water sources.	DHS
		pc_openDef	Proportion of households with open defecation	DHS
		Treatment	WHO-ESPEN - Treatment by year	WHO-ESPEN
		Population	WHO-ESPEN - 2025 SAC population	MoH

## Sheet: Table B
Table B: Geostatistical bivariate analyses with and without non-spatial random effect to determine variables associated with A. lumbricoides infection in Uganda
	A. lumbricoides (Exchangeable==1)									A. lumbricoides (Exchangeable==0)
Description	Binomial			ZIB			0binomial			Binomial			ZIB			0binomial
	OR (95% BCI)	DIC	WAIC	OR (95% BCI)	DIC	WAIC	OR (95% BCI)	DIC	WAIC	OR (95% BCI)	DIC	WAIC	OR (95% BCI)	DIC	WAIC	OR (95% BCI)	DIC	WAIC
Mean Diurnal Range (Mean of monthly (max temp - min temp))	1.03 (0.83,1.27)	1394.61	1415.05	1.03 (0.83,1.27)	1386.87	1365.34	1.04 (0.84,1.29)	1377.68	1344.58	1.09 (0.88,1.34)	1489.63	1612.98	1.08 (0.88,1.33)	1459.61	1486.4	1.11 (0.9,1.36)	1455.32	1480.08
Isothermality (BIO2/BIO7) (×100)	1.01 (0.75,1.35)	1392.32	1409.7	1 (0.75,1.34)	1388.72	1371.09	0.95 (0.72,1.27)	1380.31	1342.04	1.38 (1.09,1.77)	1484.42	1609.65	1.38 (1.09,1.76)	1453.59	1474.9	1.28 (1.01,1.64)	1447.91	1468.47
Temperature Seasonality (standard deviation ×100)	0.96 (0.67,1.38)	1396.55	1418.28	0.97 (0.68,1.39)	1388.04	1366.48	1.14 (0.8,1.64)	1371.75	1337.39	0.85 (0.63,1.14)	1489.73	1604.1	0.93 (0.69,1.27)	1459.88	1488.8	1.08 (0.8,1.46)	1446.61	1466.66
Max Temperature of Warmest Month
Min Temperature of Coldest Month	0.61 (0.42,0.87)	1390.11	1404.4	0.61 (0.43,0.87)	1383	1361.02	0.68 (0.48,0.97)	1371.48	1333.88	0.74 (0.54,1.01)	1489.57	1596.59	0.73 (0.53,1.01)	1460.21	1488.26	0.81 (0.59,1.11)	1448.95	1471.31
Precipitation of Wettest Month	1.02 (0.7,1.47)	1393.01	1411.58	1.01 (0.69,1.46)	1385.8	1364.2	0.97 (0.67,1.41)	1377.42	1346.68	0.92 (0.61,1.36)	1488.81	1607.8	0.89 (0.59,1.3)	1458.95	1488.04	0.9 (0.6,1.33)	1459.67	1483.53
Precipitation of Driest Month	1.27 (0.62,2.52)	1392.93	1411.57	1.27 (0.63,2.53)	1385.97	1364.91	1.36 (0.67,2.71)	1380.2	1345.73	0.96 (0.5,1.82)	1490.39	1613.15	0.95 (0.5,1.79)	1457.19	1485.29	1.12 (0.6,2.11)	1458.37	1481.97
Precipitation Seasonality (Coefficient of Variation)
Precipitation of Wettest Quarter	1.2 (0.8,1.8)	1390.26	1402.27	1.19 (0.78,1.79)	1390.2	1368.1	1.13 (0.75,1.68)	1377.82	1344.34	1.07 (0.71,1.59)	1489.28	1605.56	1.07 (0.71,1.59)	1461.19	1489.07	1.06 (0.71,1.57)	1460.18	1483.06
Normalised Difference Vegetation Index (annual average)	1.04 (0.85,1.28)	1395.39	1416.66	1.04 (0.85,1.27)	1386.92	1366.29	1.01 (0.83,1.24)	1381.6	1346.9	1.06 (0.91,1.24)	1489.85	1609.35	1.05 (0.9,1.23)	1459.9	1490.07	1.05 (0.89,1.22)	1461	1487.32
Slope	0.98 (0.81,1.17)	1393.71	1413.98	0.98 (0.81,1.17)	1387.55	1365.67	0.96 (0.8,1.15)	1378.12	1342.24	0.99 (0.84,1.17)	1490.87	1612.23	0.97 (0.83,1.14)	1460.07	1488.39	0.96 (0.82,1.13)	1458.23	1483.91
Bulk density of the fine earth fraction (cg/cm3)	1.02 (0.89,1.16)	1394.44	1414.86	1.02 (0.9,1.15)	1385.64	1365.32	1.03 (0.91,1.17)	1374.13	1340.24	1.01 (0.93,1.08)	1490.62	1610.93	1.01 (0.94,1.09)	1460.12	1488.64	1.02 (0.95,1.1)	1454.57	1478.46
Cation Exchange capacity of soil (cmol/kg)	1.06 (0.91,1.24)	1393.31	1411.98	1.06 (0.91,1.24)	1386.88	1364.8	1.07 (0.92,1.24)	1379.02	1346.17	1.04 (0.95,1.14)	1489.97	1608.14	1.04 (0.95,1.14)	1459.52	1488.5	1.04 (0.95,1.14)	1460.88	1485.9
Volumetric fraction of coarse fragments (>2mm), cm3/100cm3, vol%	1.02 (0.86,1.21)	1393.94	1413.22	1.02 (0.86,1.21)	1388.1	1366.05	1.06 (0.89,1.26)	1377.56	1343.09	1.03 (0.9,1.17)	1490.76	1612.12	1.04 (0.91,1.19)	1459.6	1489.71	1.08 (0.94,1.25)	1455.17	1477.14
Proportion of clay particles (<0.002 mm) in the fine earth fraction (g/100g,%)	1.08 (0.94,1.26)	1392.41	1409.55	1.08 (0.94,1.25)	1385.76	1364.24	1.08 (0.94,1.25)	1376.71	1342.94	1.05 (0.96,1.14)	1489.56	1607.97	1.05 (0.96,1.14)	1458.09	1487.34	1.05 (0.96,1.15)	1459.6	1482.31
Total nitrogen (cg/kg)	1.07 (0.9,1.27)	1393.37	1411.48	1.07 (0.9,1.27)	1388.52	1366.13	1.05 (0.89,1.24)	1378.76	1342.73	1.02 (0.93,1.13)	1490.49	1609.42	1.03 (0.93,1.13)	1459.76	1489.24	1.03 (0.93,1.13)	1460.17	1485.51
Organic carbon density (kg/dm3)
Organic carbon stocks (kg/dm3)	1.15 (0.96,1.4)	1393.41	1412.93	1.15 (0.96,1.39)	1385.82	1364.5	1.12 (0.94,1.35)	1374.47	1338.94	1.12 (1,1.25)	1486.46	1597.56	1.11 (0.99,1.24)	1459.53	1488.28	1.1 (0.99,1.23)	1456.7	1480.57
Proportion of sand particles (>0.05 mm) in the fine earth fraction (g/100g,%)	0.98 (0.86,1.13)	1394.47	1414.25	0.98 (0.86,1.13)	1385.83	1364.5	1 (0.87,1.15)	1378.84	1342.18	0.98 (0.91,1.06)	1490.55	1610.58	0.99 (0.91,1.07)	1458.98	1487.84	0.99 (0.92,1.07)	1459.94	1482.92
Proportion of silt particles (≥ 0.002 mm and ≤ 0.05 mm) in the fine earth fraction (g/100g,%)	1 (0.86,1.16)	1396.14	1415.51	1 (0.86,1.16)	1387.1	1366.16	1 (0.87,1.16)	1380.23	1346.62	1.01 (0.93,1.09)	1490.64	1610.96	1.01 (0.93,1.1)	1459.75	1487.58	1.01 (0.93,1.1)	1460.92	1486.72
Soil organic carbon content in the fine earth fraction (g/kg)	1.06 (0.91,1.23)	1394.39	1413.8	1.06 (0.91,1.23)	1387.6	1366.33	1.05 (0.91,1.22)	1377.53	1345.5	1.02 (0.93,1.12)	1490.61	1610.42	1.03 (0.94,1.13)	1460.89	1490.17	1.03 (0.93,1.13)	1459.06	1483.99
Night lights	0.97 (0.83,1.13)	1394.52	1414.48	0.97 (0.83,1.13)	1388	1367.42	0.96 (0.83,1.12)	1379.49	1343.49	0.97 (0.87,1.09)	1490.6	1609.22	0.97 (0.87,1.08)	1461.16	1489.17	0.96 (0.86,1.08)	1460.2	1483.98
Proportion of households with improved sanitation	1.75 (1.17,2.61)	1383.48	1399.36	1.74 (1.17,2.61)	1376.3	1354.87	1.72 (1.18,2.52)	1366.56	1334.29	1.66 (1.08,2.58)	1484.11	1609.9	1.62 (1.06,2.52)	1453.99	1483.24	1.58 (1.04,2.42)	1455.82	1480.78
Proportion of households with improved drinking water sources	1.42 (0.68,2.99)	1391.82	1410.39	1.42 (0.68,2.97)	1384.4	1363.2	1.58 (0.8,3.12)	1370.69	1339.78	0.94 (0.47,1.98)	1489.18	1607.27	0.92 (0.47,1.89)	1458.46	1486.88	1.2 (0.62,2.39)	1447.71	1474.51
Proportion of households with open defecation	0.63 (0.33,1.18)	1391.17	1410.87	0.64 (0.33,1.18)	1384.02	1360.15	0.66 (0.34,1.23)	1374.12	1340.1	0.66 (0.35,1.19)	1488.48	1607.45	0.67 (0.36,1.21)	1455.23	1483.33	0.75 (0.41,1.35)	1456.59	1480.67

## Sheet: Table C
Table C: Geostatistical bivariate analyses with and without non-spatial random effect to determine variables associated with T. trichiura infection in Uganda
	T. trichiura (Exchangeable==1)									T. trichiura (Exchangeable==0)
Description	Binomial			ZIB			0binomial			Binomial			ZIB			0binomial
	OR (95% BCI)	DIC	WAIC	OR (95% BCI)	DIC	WAIC	OR (95% BCI)	DIC	WAIC	OR (95% BCI)	DIC	WAIC	OR (95% BCI)	DIC	WAIC	OR (95% BCI)	DIC	WAIC
Mean Diurnal Range (Mean of monthly (max temp - min temp))	0.89 (0.7,1.13)	1092.19	1188.71	0.88 (0.7,1.12)	1074.14	1059.27	0.9 (0.7,1.15)	1050.73	1011.58	0.97 (0.76,1.23)	1187.15	1474.23	0.98 (0.78,1.23)	1087.19	1069.3	1.02 (0.81,1.29)	1080.9	1063.24
Isothermality (BIO2/BIO7) (×100)	0.9 (0.65,1.25)	1091.35	1185.76	0.9 (0.64,1.25)	1074.33	1060.27	0.76 (0.54,1.06)	1044.12	1004.15	1.26 (0.95,1.77)	1219.78	1585.37	1.22 (0.93,1.62)	1086.82	1069.01	1.1 (0.82,1.46)	1077.81	1059.19
Temperature Seasonality (standard deviation ×100)	1.08 (0.67,1.76)	1092.67	1190.58	1.1 (0.69,1.76)	1074.16	1057.11	1.41 (0.88,2.3)	1047.53	1007.16	0.93 (0.62,1.42)	1197.79	1506.88	1 (0.67,1.51)	1088.21	1072.59	1.24 (0.81,1.92)	1079.4	1067.44
Max Temperature of Warmest Month
Min Temperature of Coldest Month	0.65 (0.44,0.98)	1092.27	1196.44	0.64 (0.43,0.96)	1074.18	1057.22	0.85 (0.56,1.27)	1040.11	999.502	0.72 (0.51,1.01)	1184.42	1444.3	0.69 (0.49,0.99)	1085.51	1066.53	0.83 (0.59,1.17)	1069.11	1053.38
Precipitation of Wettest Month	1.41 (0.92,2.13)	1086.2	1164.21	1.4 (0.91,2.15)	1071.25	1054.73	1.38 (0.91,2.07)	1046.68	1010.09	1.05 (0.67,1.63)	1197.98	1550.55	1.07 (0.69,1.62)	1085.33	1069.99	1.01 (0.66,1.53)	1082.55	1064.77
Precipitation of Driest Month	1.15 (0.54,2.54)	1095.32	1193.93	1.15 (0.54,2.53)	1073.79	1059.74	2.2 (1.03,4.67)	1034.5	1005.56	0.66 (0.34,1.3)	1239.16	1682.89	0.75 (0.39,1.51)	1088.87	1071.03	1.37 (0.64,3.02)	1076.06	1067
Precipitation Seasonality (Coefficient of Variation)
Precipitation of Wettest Quarter	1.37 (0.85,2.21)	1087.06	1170.24	1.37 (0.84,2.21)	1071.61	1053.75	1.15 (0.72,1.8)	1034.16	1001.98	0.94 (0.59,1.48)	1185.67	1475.68	0.94 (0.6,1.47)	1088.62	1069.58	0.85 (0.55,1.32)	1067.58	1054.77
Normalised Difference Vegetation Index (annual average)	1.16 (0.9,1.49)	1093.12	1197.73	1.15 (0.9,1.48)	1073.36	1055.93	1.14 (0.89,1.46)	1051.59	1020.01	1.09 (0.9,1.33)	1191.94	1502.17	1.08 (0.89,1.3)	1088.26	1071.76	1.05 (0.87,1.27)	1084.77	1070.43
Slope	1.36 (1.11,1.67)	1078.32	1147.86	1.36 (1.11,1.68)	1067.69	1053	1.28 (1.05,1.56)	1042.02	1004.3	1.44 (1.17,1.79)	1168.81	1419.65	1.32 (1.08,1.62)	1081.95	1065.77	1.28 (1.05,1.58)	1077.77	1061.56
Bulk density of the fine earth fraction (cg/cm3)	1.11 (0.94,1.31)	1090.28	1185.69	1.11 (0.94,1.31)	1070.68	1051.95	1.15 (0.99,1.33)	1030.85	996.696	1.06 (0.97,1.16)	1192.08	1498.31	1.06 (0.97,1.16)	1084.07	1070.73	1.09 (1,1.18)	1068.02	1053.57
Cation Exchange capacity of soil (cmol/kg)	1.16 (0.96,1.4)	1089.34	1183.1	1.16 (0.96,1.4)	1072.02	1055.89	1.16 (0.97,1.39)	1047.15	1010.93	1.1 (0.98,1.23)	1178.57	1449.92	1.1 (0.98,1.23)	1084.16	1067.19	1.1 (0.99,1.24)	1082.53	1066.57
Volumetric fraction of coarse fragments (>2mm), cm3/100cm3, vol%	1.08 (0.87,1.35)	1091.16	1186.03	1.09 (0.88,1.35)	1075.08	1061.3	1.2 (0.97,1.49)	1035.64	997.947	1.05 (0.88,1.24)	1181.32	1457.36	1.07 (0.9,1.26)	1087.18	1069.76	1.14 (0.97,1.35)	1076.55	1061.65
Proportion of clay particles (<0.002 mm) in the fine earth fraction (g/100g,%)	1.07 (0.9,1.28)	1093.89	1193.5	1.07 (0.9,1.28)	1065.53	1040.15	1.07 (0.9,1.26)	1045.62	1008.89	1.06 (0.95,1.17)	1178.37	1446.98	1.05 (0.95,1.17)	1086.23	1068.8	1.05 (0.95,1.17)	1083.03	1065.16
Total nitrogen (cg/kg)	1.02 (0.83,1.26)	1092.02	1192.2	1.03 (0.83,1.27)	1076.61	1063.31	1.04 (0.83,1.28)	1054.55	1016.51	1.06 (0.94,1.2)	1182.37	1458.38	1.07 (0.95,1.21)	1085.49	1067.89	1.09 (0.97,1.23)	1084.64	1069.22
Organic carbon density (kg/dm3)
Organic carbon stocks (kg/dm3)	1.17 (0.93,1.47)	1092.13	1190.99	1.17 (0.93,1.47)	1074.28	1058.9	1.13 (0.9,1.42)	1054.46	1012.35	1.13 (0.99,1.28)	1189.89	1479.07	1.12 (0.99,1.27)	1086.96	1070.71	1.11 (0.98,1.26)	1080.29	1063.36
Proportion of sand particles (>0.05 mm) in the fine earth fraction (g/100g,%)	1.04 (0.88,1.23)	1094.19	1191.25	1.04 (0.88,1.23)	1074.45	1058.59	1.1 (0.95,1.29)	1036.04	996.163	1.04 (0.95,1.14)	1178.22	1448.81	1.05 (0.96,1.15)	1085.54	1068.07	1.07 (0.98,1.17)	1073.08	1059.3
Proportion of silt particles (≥ 0.002 mm and ≤ 0.05 mm) in the fine earth fraction (g/100g,%)	1.15 (0.95,1.39)	1091.96	1192.61	1.15 (0.95,1.38)	1072.76	1056.67	1.13 (0.94,1.36)	1054.08	1012.65	1.06 (0.96,1.17)	1194.94	1528.87	1.06 (0.97,1.17)	1087.31	1071.36	1.07 (0.97,1.18)	1084.9	1068.53
Soil organic carbon content in the fine earth fraction (g/kg)	1.19 (0.98,1.45)	1090.29	1185.79	1.19 (0.98,1.44)	1070.73	1055.75	1.16 (0.97,1.4)	1050.14	1007.35	1.06 (0.96,1.18)	1190.11	1477.7	1.06 (0.96,1.18)	1087.49	1071	1.06 (0.96,1.17)	1084.69	1066.91
Night lights	1 (0.84,1.18)	1092.37	1187.6	1 (0.84,1.18)	1078.03	1065.38	1.1 (0.89,1.4)	1053.93	1015.29	1.14 (1.02,1.28)	1196.39	1520.99	1.15 (1.02,1.3)	1082.46	1061.48	1.25 (1.07,1.47)	1081.62	1060.52
Proportion of households with improved sanitation	1.07 (0.65,1.78)	1092.99	1190.54	1.07 (0.64,1.77)	1076.14	1061.19	1.14 (0.71,1.87)	1040.69	1000.68	1.04 (0.63,1.74)	1198.92	1517.6	1.04 (0.62,1.74)	1085.95	1067.67	1.14 (0.68,1.89)	1080.7	1065.05
Proportion of households with improved drinking water sources	0.6 (0.28,1.31)	1093.01	1192.6	0.61 (0.28,1.37)	1074.83	1063.68	1.05 (0.5,2.28)	1031.98	999.901	0.46 (0.25,0.86)	1234.8	1608.9	0.5 (0.26,0.96)	1083.2	1064.64	0.85 (0.45,1.64)	1067.71	1053.12
Proportion of households with open defecation	0.83 (0.44,1.57)	1091.88	1188.68	0.83 (0.45,1.59)	1075.79	1061.54	1.17 (0.59,2.34)	1049.91	1012.08	0.69 (0.39,1.23)	1195.19	1499.32	0.72 (0.41,1.31)	1087.6	1067.8	0.98 (0.52,1.9)	1078.84	1059.96

## Sheet: Table D
Table D: Geostatistical bivariate analyses with and without non-spatial random effect to determine variables associated with hookworm infection in Uganda
	Hookworm (Exchangeable==1)			Hookworm (Exchangeable==0)
Description	Binomial			Binomial
	OR (95% BCI)	DIC	WAIC	OR (95% BCI)	DIC	WAIC
Mean Diurnal Range (Mean of monthly (max temp - min temp))	1.01 (0.88,1.16)	3348.05	3381.12	1.1 (0.98,1.24)	3572.69	3753.94
Isothermality (BIO2/BIO7) (×100)	0.88 (0.73,1.06)	3346.11	3378.46	0.98 (0.85,1.13)	3576.45	3759.06
Temperature Seasonality (standard deviation ×100)	1.06 (0.85,1.33)	3348.11	3381.2	1.06 (0.88,1.28)	3575.23	3757.84
Max Temperature of Warmest Month
Min Temperature of Coldest Month	0.92 (0.72,1.19)	3347.81	3380.48	0.77 (0.63,0.94)	3567.54	3747.7
Precipitation of Wettest Month	0.88 (0.68,1.12)	3347.35	3380.34	0.94 (0.76,1.16)	3575.55	3758.3
Precipitation of Driest Month	1.31 (0.84,1.96)	3348.76	3381.88	1.27 (0.94,1.68)	3577.94	3760.45
Precipitation Seasonality (Coefficient of Variation)
Precipitation of Wettest Quarter	0.82 (0.62,1.1)	3346.94	3379.78	0.82 (0.64,1.03)	3572.49	3754.49
Normalised Difference Vegetation Index (annual average)	1.18 (1.03,1.34)	3345.45	3377.87	1.16 (1.06,1.27)	3570.46	3751.24
Slope	0.94 (0.81,1.09)	3347.53	3381.63	1.09 (0.95,1.25)	3571.67	3754.99
Bulk density of the fine earth fraction (cg/cm3)	1.08 (0.98,1.18)	3347.16	3379.72	1.12 (1.04,1.19)	3564.58	3742.9
Cation Exchange capacity of soil (cmol/kg)	1.16 (1.04,1.29)	3345.17	3376.28	1.19 (1.1,1.29)	3560.95	3736.3
Volumetric fraction of coarse fragments (>2mm), cm3/100cm3, vol%	1.04 (0.93,1.15)	3348.07	3381.02	1.07 (0.99,1.15)	3574.44	3757.21
Proportion of clay particles (<0.002 mm) in the fine earth fraction (g/100g,%)	1.08 (0.98,1.2)	3346.95	3379.8	1.09 (1.01,1.17)	3571.39	3752.38
Total nitrogen (cg/kg)	1.1 (0.97,1.24)	3346.67	3380.07	1.15 (1.04,1.26)	3568.24	3748.81
Organic carbon density (kg/dm3)
Organic carbon stocks (kg/dm3)	1.12 (0.97,1.29)	3346.91	3379.26	1.15 (1.03,1.28)	3571.69	3751.88
Proportion of sand particles (>0.05 mm) in the fine earth fraction (g/100g,%)	1.11 (1.00,1.22)	3345.69	3377.51	1.13 (1.05,1.22)	3566.65	3745.77
Proportion of silt particles (≥ 0.002 mm and ≤ 0.05 mm) in the fine earth fraction (g/100g,%)	1.13 (1.02,1.26)	3346.08	3377.65	1.13 (1.04,1.22)	3571.16	3750.72
Soil organic carbon content in the fine earth fraction (g/kg)	1.11 (0.99,1.24)	3346.83	3379.07	1.18 (1.09,1.29)	3561.49	3737.96
Night lights	0.84 (0.75,0.94)	3341.47	3372.8	0.87 (0.8,0.95)	3570.12	3750.3
Proportion of households with improved sanitation	1.62 (1.22,2.13)	3346.45	3378.47	1.61 (1.28,2.02)	3574.91	3755.02
Proportion of households with improved drinking water sources	1.48 (0.87,2.72)	3343.93	3376.26	1.1 (0.8,1.58)	3574.45	3756.6
Proportion of households with open defecation	0.57 (0.37,0.89)	3346.4	3379.5	0.56 (0.4,0.79)	3569.14	3750.08

## Sheet: Table E
Table E: Posterior median and 95% Bayesian credible interval (BCI) estimates of parameters from the final multivariable geostatistical models by STH species.
Risk factor	A. lumbricoides	T. trichiura	Hookworm
	aOR (95% BCI)	aOR (95% BCI)	aOR (95% BCI)
Climatic: Mean Diurnal Range	1.04 (0.82,1.30)	0.67 (0.50,0.87)
Climatic: Temperature Seasonality		1.26 (0.80,1.99)
Climatic: Min Temperature of Coldest Month	0.67 (0.47,0.95)
Climatic: Precipitation of Driest Month		2.12 (0.95,4.66)
Climatic: Precipitation of Wettest Quarter		1.01 (0.63,1.61)
Environmental: Night lights			0.8 (0.76,0.96)
Environmental: Slope	0.96 (0.80,1.16)
Soil: Bulk density of the fine earth	1.12 (0.86,1.49)	1.11 (0.84,1.44)
Soil: Cation Exchange capacity		1.13 (0.82,1.57)	1.29 (1.06,1.57)
Soil: Soil organic carbon		0.95 (0.71,1.26)
Soil: Clay	1.23 (0.96,1.58)		0.82 (0.68,1.00)
Soil: Sand	0.73 (0.55,0.97)	0.96 (0.70,1.31)
WASH: Improved sanitation	0.82 (0.61,1.09)
Treatment	0.83 (0.63,1.07)	1.05 (0.72,1.53)	1.16 (0.95,1.41)
Mixing Proportion	0.18 (0.00,0.70)	0.35 (0.03,0.97)
non-spatial variance	0.64 (0.41,0.91)	0.65 (0.32,1.10)	0.66 (0.51,0.82)
Spatial variance	8.76 (0.77,30.66)	10.17 (2.15,25.69)	2.86 (1.72,4.33)
Range (km)	301.30 (61.60,762.68)	396.57 (143.62,792.13)	105.26 (67.26,154.12)
DIC	1369.16	1002.55	3419.17
WAIC	1337.3	979.18	3449.51

## Sheet: Table F
Table F: The prevalence, probability and treatment needs by district
District	Predicted prevalence	District classification				Category	SAC	Treatment_needs
		Very low endemicity	Low endemicity	Moderate endemicity	High and very high endemicity
Maracha	1.3 (0.4,7.3)	74	25.5	0.5	0	Prob <2	72640	0
Terego	1.3 (0.4,7.3)	74	25.5	0.5	0	Prob <2	102389	0
Adjumani	3.0 (0.8,14.0)	30.5	66.5	2.5	0.5	Prob <10	93438	46719
Amolatar	6.3 (2.0,16.2)	3	76.5	20	0.5	Prob <10	58435	29217.5
Amudat	5.5 (1.0,19.3)	11.5	63.5	23	2	Prob <10	65546	32773
Amuru	4.3 (1.1,21.5)	13.5	70.5	12	4	Prob <10	76874	38437
Apac	9.7 (4.5,20.2)	0	55.5	41	3.5	Prob <10	68250	34125
Arua	2.2 (0.6,7.7)	44.5	54.5	1	0	Prob <10	49033	24516.5
Arua City	2.2 (0.6,7.7)	44.5	54.5	1	0	Prob <10	117539	58769.5
Bugiri	6.8 (3.0,15.2)	0	84	15	1	Prob <10	148803	74401.5
Bugweri	7.4 (3.7,15.4)	0	79.5	19	1.5	Prob <10	65752	32876
Bukedea	8.5 (5.5,16.4)	0	70	29.5	0.5	Prob <10	88424	44212
Bulambuli	8.7 (2.8,24.9)	1	55	36	8	Prob <10	75561	37780.5
Buliisa	7.3 (3.8,19.0)	0	76.5	21.5	2	Prob <10	52816	26408
Butaleja	6.8 (4.8,11.2)	0	93.5	6.5	0	Prob <10	96895	48447.5
Gulu	4.9 (0.8,25.7)	16.5	58	21	4.5	Prob <10	41749	20874.5
Gulu City	4.9 (0.8,25.7)	16.5	58	21	4.5	Prob <10	71969	35984.5
Hoima	9.4 (2.3,26.4)	2	51.5	33.5	13	Prob <10	79532	39766
Hoima City	9.4 (2.3,26.4)	2	51.5	33.5	13	Prob <10	44253	22126.5
Kaberamaido	5.3 (2.7,10.7)	0	96	4	0	Prob <10	43852	21926
Kagadi	10.9 (1.6,47.5)	3.5	43	30.5	23	Prob <10	146292	73146
Kalaki	6.6 (3.4,14.5)	0	81	19	0	Prob <10	46773	23386.5
Kampala	5.1 (0.7,36)	18.5	52	20	9.5	Prob <10	579531	289766
Katakwi	8.9 (4.8,16.1)	0	65	34	1	Prob <10	73433	36716.5
Kikuube	9.7 (2.4,29.1)	1	51.5	32.5	15	Prob <10	118922	59461
Koboko	2.8 (0.5,15.9)	33	58	8	1	Prob <10	84337	42168.5
Kole	5.9 (1.3,21.8)	6.5	68.5	21	4	Prob <10	90663	45331.5
Kumi	3.7 (1.7,7.9)	7	92.5	0.5	0	Prob <10	88405	44202.5
Kwania	8.7 (5.1,14.9)	0	74	25.5	0.5	Prob <10	66844	33422
Kween	7.9 (1.6,32.7)	4.5	57	26.5	12	Prob <10	40274	20137
Lamwo	9.2 (2.7,23.4)	1.5	53.5	37.5	7.5	Prob <10	67666	33833
Lira	7.5 (2.5,24.2)	1	67	27.5	4.5	Prob <10	74503	37251.5
Lira City	7.5 (2.5,24.2)	1	67	27.5	4.5	Prob <10	75764	37882
Madi Okollo	2.6 (0.6,8.4)	37.5	61.5	1	0	Prob <10	57230	28615
Mbarara	7.8 (2.8,18.6)	0.5	69.5	27.5	2.5	Prob <10	53409	26704.5
Mbarara City	7.8 (2.8,18.6)	0.5	69.5	27.5	2.5	Prob <10	81233	40616.5
Mitooma	7.6 (3.4,21.2)	0	69.5	25.5	5	Prob <10	69184	34592
Moroto	10.1 (1.4,37.1)	5.5	43.5	30.5	20.5	Prob <10	31210	15605
Moyo	4.2 (0.6,23.8)	23.5	58.5	13	5	Prob <10	33967	16983.5
Nabilatuk	6.1 (1.5,19.0)	8	70.5	19.5	2	Prob <10	44543	22271.5
Nakapiripirit	4.7 (1.4,13.8)	8.5	80.5	10.5	0.5	Prob <10	34471	17235.5
Nakasongola	9.4 (5.9,16.5)	0	59.5	40	0.5	Prob <10	69864	34932
Namayingo	9.0 (5.6,16.2)	0	67.5	32	0.5	Prob <10	82206	41103
Nebbi	2.3 (0.6,10.1)	43	54	2.5	0.5	Prob <10	92432	46216
Ngora	2.9 (1.0,8.6)	26	73	1	0	Prob <10	67212	33606
Ntoroko	10.1 (1.9,40.6)	3.5	46.5	27	23	Prob <10	36630	18315
Ntungamo	8.8 (3.2,20.3)	0	57.5	39	3.5	Prob <10	169404	84702
Nwoya	6.0 (1.6,16.8)	4	78.5	16	1.5	Prob <10	70071	35035.5
Obongi	2.7 (0.3,16.4)	38	51.5	9.5	1	Prob <10	48708	24354
Omoro	6.3 (0.8,29.3)	16	58.5	17	8.5	Prob <10	65137	32568.5
Otuke	9.4 (2.3,35.7)	2	51.5	30	16.5	Prob <10	51522	25761
Oyam	6.2 (2.1,22.9)	2	70	23	5	Prob <10	147630	73815
Pader	7.2 (1.4,30.9)	6	62	24.5	7.5	Prob <10	74768	37384
Pakwach	1.8 (0.8,5.0)	54.5	45	0.5	0	Prob <10	64132	32066
Pallisa	5.1 (3.1,9.2)	0	98.5	1.5	0	Prob <10	101849	50924.5
Rwampara	5.9 (1.8,16.7)	4.5	76	18.5	1	Prob <10	50445	25222.5
Serere	6.3 (2.6,13.4)	0.5	84	15.5	0	Prob <10	110543	55271.5
Sheema	6.9 (2.8,15.4)	0.5	79	20	0.5	Prob <10	77876	38938
Soroti	7.5 (2.2,21.5)	1	61.5	34.5	3	Prob <10	82793	41396.5
Soroti City	7.5 (2.2,21.5)	1	61.5	34.5	3	Prob <10	41693	20846.5
Tororo	9.5 (5.7,18.0)	0	56.5	42	1.5	Prob <10	187081	93540.5
Yumbe	3.2 (0.5,13.0)	25.5	66	7.5	1	Prob <10	314793	157396
Zombo	3.4 (0.6,13.1)	23.5	69.5	7	0	Prob <10	96826	48413
Agago	9.7 (1.6,39.6)	4	47.5	30.5	18	Prob <20	96748	96748
Alebtong	10.1 (2.9,27.5)	0	48.5	39.5	12	Prob <20	87455	87455
Amuria	10.4 (3.2,27.0)	0.5	45.5	41	13	Prob <20	78444	78444
Budaka	16.4 (12.7,21.2)	0	0	93.5	6.5	Prob <20	87526	87526
Buhweju	14.3 (6.4,32.3)	0	19.5	55.5	25	Prob <20	52431	52431
Buikwe	18.7 (11.3,34.3)	0	1	63	36	Prob <20	160188	160188
Bushenyi	10.0 (4.0,27.0)	0	50	43	7	Prob <20	87030	87030
Butebo	12.9 (10.2,17.3)	0	1.5	98	0.5	Prob <20	54005	54005
Buyende	18.0 (9.7,29.8)	0	3	61	36	Prob <20	124828	124828
Dokolo	10.9 (6.3,19.8)	0	38.5	59.5	2	Prob <20	72164	72164
Ibanda	10.9 (5.8,21.1)	0	39.5	57.5	3	Prob <20	95200	95200
Iganga	12.9 (9.0,17.2)	0	9	90.5	0.5	Prob <20	131924	131924
Isingiro	11.6 (7.5,20.8)	0	26	70.5	3.5	Prob <20	196589	196589
Jinja	16.3 (8.9,29.4)	0	6	71	23	Prob <20	90482	90482
Jinja City	16.3 (8.9,29.4)	0	6	71	23	Prob <20	89802	89802
Kapchorwa	10.6 (2.5,40.9)	1	47.5	33	18.5	Prob <20	41369	41369
Kapelebyong	12.2 (3.5,38.2)	0	36.5	39.5	24	Prob <20	45505	45505
Kiboga	15.6 (6.5,37.5)	0	19.5	47	33.5	Prob <20	55920	55920
Kibuku	10.0 (7.7,15.0)	0	47.5	52	0.5	Prob <20	80419	80419
Kiruhura	13.7 (9.0,20.7)	0	5	89.5	5.5	Prob <20	62879	62879
Kiryandongo	9.9 (5.5,19.2)	0	50	48.5	1.5	Prob <20	113830	113830
Kitagwenda	16.2 (6.8,30.9)	0	17.5	55	27.5	Prob <20	57410	57410
Kotido	11.9 (2.1,55.7)	2.5	38.5	33	26	Prob <20	67552	67552
Kyankwanzi	14.0 (3.2,41.5)	1	27	47.5	24.5	Prob <20	86313	86313
Luwero	15.6 (4.8,41.6)	0	23	46.5	30.5	Prob <20	191062	191062
Masindi	13.5 (5.7,32.3)	0	28	54	18	Prob <20	105192	105192
Mayuge	12.0 (4.7,26.9)	0	32.5	58	9.5	Prob <20	172794	172794
Mbale	10.0 (6.2,18.9)	0	49.5	48.5	2	Prob <20	87249	87249
Mbale City	10.0 (6.2,18.9)	0	49.5	48.5	2	Prob <20	91240	91240
Nakaseke	13.4 (5.0,28.7)	0	31	47.5	21.5	Prob <20	77789	77789
Namutumba	14.3 (10.7,18.5)	0	0.5	99	0.5	Prob <20	96131	96131
Napak	11.4 (2.6,36.5)	1.5	42	33.5	23	Prob <20	66624	66624
Rukungiri	13.1 (6.9,25.8)	0	21	66.5	12.5	Prob <20	115588	115588
Sironko	9.9 (3.9,25.3)	0	50.5	38.5	11	Prob <20	91846	91846
Abim	13.2 (1.9,53.5)	3.5	33	34	29.5	Prob >20	44723	89446
Bududa	18.9 (5.2,52.6)	0	18.5	34	47.5	Prob >20	86228	172456
Bukomansimbi	41.5 (13.6,68.4)	0	0.5	9.5	90	Prob >20	61116	122232
Bukwo	14.1 (2.7,55.7)	2	37	21	40	Prob >20	35378	70756
Bundibugyo	19.4 (5.8,46.0)	0	14	38.5	47.5	Prob >20	81272	162544
Bunyangabu	20.5 (8.1,44.1)	0	7.5	39.5	53	Prob >20	67772	135544
Busia	13.0 (2.6,46.5)	1	33.5	34	31.5	Prob >20	127540	255080
Butambala	24.1 (8.7,57.2)	0	6	28.5	65.5	Prob >20	46020	92040
Buvuma	16.2 (4.8,42.4)	0	22	42	36	Prob >20	36973	73946
Fortportal City	19.8 (6.3,44.1)	0	14	37	49	Prob >20	42170	84340
Gomba	25.1 (12.1,45.3)	0	0.5	24.5	75	Prob >20	61555	123110
Kaabong	15.4 (2.5,54.6)	2	26.5	34.5	37	Prob >20	69410	138820
Kabale	36 (13.8,62.2)	0	1	10	89	Prob >20	87993	175986
Kabarole	19.8 (6.3,44.1)	0	14	37	49	Prob >20	70756	141512
Kakumiro	17.5 (4.3,48.8)	0	17.5	42	40.5	Prob >20	134620	269240
Kalangala	35.7 (10.4,66.0)	0	2.5	15	82.5	Prob >20	21893	43786
Kaliro	20.8 (15.8,27.3)	0	0	38	62	Prob >20	88088	176176
Kalungu	39.2 (17.9,60.4)	0	0	7	93	Prob >20	68310	136620
Kamuli	30.9 (24.0,39.2)	0	0	0	100	Prob >20	164782	329564
Kamwenge	20.6 (12.1,32.7)	0	0	46.5	53.5	Prob >20	104034	208068
Kanungu	33.2 (15.2,55.5)	0	0.5	10.5	89	Prob >20	95504	191008
Karenga	15.9 (1.1,65.0)	6	25.5	26.5	42	Prob >20	34420	68840
Kasese	22.7 (8.2,47.6)	0	7	34	59	Prob >20	260918	521836
Kassanda	20.0 (14.3,28.1)	0	0	50.5	49.5	Prob >20	96039	192078
Kayunga	23.4 (14.0,36.4)	0	0	23	77	Prob >20	134882	269764
Kazo	18.6 (9.0,34.9)	0	5.5	50	44.5	Prob >20	64203	128406
Kibaale	27.3 (5.7,63.5)	0	11.5	24	64.5	Prob >20	75900	151800
Kisoro	80.2 (51.6,90.3)	0	0	0	100	Prob >20	135944	271888
Kitgum	14.0 (2.1,43.1)	2	33.5	35	29.5	Prob >20	73451	146902
Kyegegwa	22.4 (6.8,50.3)	0	13	29	58	Prob >20	160400	320800
Kyenjojo	22.4 (8.6,53.2)	0	7.5	32	60.5	Prob >20	168484	336968
Kyotera	39.1 (15.6,57.1)	0	0.5	4.5	95	Prob >20	84303	168606
Luuka	22.1 (17.5,27.2)	0	0	23	77	Prob >20	92280	184560
Lwengo	18.5 (8.4,37.8)	0	7.5	52	40.5	Prob >20	100145	200290
Lyantonde	17.6 (7.3,42.3)	0	13	47	40	Prob >20	41673	83346
Manafwa	23.6 (16.3,35.8)	0	0	20	80	Prob >20	57321	114642
Masaka	41.3 (18.6,67.1)	0	0.5	2.5	97	Prob >20	35084	70168
Masaka City	41.3 (18.6,67.1)	0	0.5	2.5	97	Prob >20	88897	177794
Mityana	21.7 (8.4,44.7)	0	5	39.5	55.5	Prob >20	125379	250758
Mpigi	25.6 (8.8,56.9)	0	5.5	29	65.5	Prob >20	94354	188708
Mubende	24.7 (10.4,45.4)	0	2	27	71	Prob >20	161417	322834
Mukono	19.7 (7.0,43.0)	0	6.5	44.5	49	Prob >20	294624	589248
Namisindwa	29.6 (13.1,56.5)	0	0.5	13	86.5	Prob >20	79224	158448
Rakai	18.5 (8.6,35.9)	0	7.5	47	45.5	Prob >20	102654	205308
Rubanda	53.7 (20.8,74.3)	0	0	2	98	Prob >20	75903	151806
Rubirizi	16.9 (5.4,40.7)	0	17.5	41.5	41	Prob >20	52055	104110
Rukiga	18.1 (5.0,41.9)	0	18	37.5	44.5	Prob >20	40989	81978
Sembabule	25.6 (11.3,50.3)	0	1	30.5	68.5	Prob >20	94133	188266
Wakiso	19.3 (5.8,47.2)	0	16.5	36	47.5	Prob >20	1082498	2164996
